# Supplementary material for: NG2/CSPG4 attenuates motility in mandibular fibrochondrocytes under serum starvation conditions
Source: Front Cell Dev Biol. 2023 Nov 7;11:1240920. doi: 10.3389/fcell.2023.1240920 (PMC10662293; doi:10.3389/fcell.2023.1240920)
Supplement: Supplementary file 1 [file Table3.XLSX]

## Sheet: RT-qPCR primer
	Forward	Reverse
NG2/CSPG4	TCCTTCTTCGGGGAGAACCA	TGGTCATCTTGGCCTGCTGC

## Sheet: PCR primer
	Forward	Reverse
NG2Trun-Col6	ACCTCTGACCAGCTGATGCT	TCCTTGAGGAACCACGAGAC
